# Supplementary material for: An optimized live imaging and multiple cell layer growth analysis approach using Arabidopsis sepals
Source: Front Plant Sci. 2024 Sep 3;15:1449195. doi: 10.3389/fpls.2024.1449195 (PMC11405221; doi:10.3389/fpls.2024.1449195)
Supplement: Supplementary file 10 [file DataSheet1.zip]

Archive with 1 entries (1 files):
- combinelineages.r
